# Supplementary material for: Optical Properties of Ag Nanoparticle Arrays: Near-Field Enhancement and Photo-Thermal Temperature Distribution
Source: Nanomaterials (Basel). 2022 Nov 7;12(21):3924. doi: 10.3390/nano12213924 (PMC9656548; doi:10.3390/nano12213924)
Supplement: Supplementary file 1 [file nanomaterials-12-03924-s001.zip]

Archive with 1 entries (1 files):
- nanomaterials-1957552-supplementary.pdf
